# Supplementary material for: PVP Passivated δ-CsPbI3: Vacancy Induced Visible-Light Absorption and Efficient Photocatalysis
Source: Molecules. 2024 Apr 8;29(7):1670. doi: 10.3390/molecules29071670 (PMC11013652; doi:10.3390/molecules29071670)
Supplement: Supplementary file 1 [file molecules-29-01670-s001.zip]

Archive with 1 entries (1 files):
- molecules-2936003-supplementary.pdf
